# Supplementary material for: Dietary Inulin Fibers Prevent Proton-Pump Inhibitor (PPI)-Induced Hypocalcemia in Mice
Source: PLoS One. 2015 Sep 23;10(9):e0138881. doi: 10.1371/journal.pone.0138881 (PMC4580428; doi:10.1371/journal.pone.0138881)
Supplement: S1 Table — (XLSX) [file pone.0138881.s002.xlsx]

## Sheet: Tabelle1
			Table S1: Primer sequences used for real-time PCR analysis
			Gene	NCBI ref.	Forward primer (5'-3')	Reverse primer (5'-3')
			Gapdh	NM_001289726.1	TAACATCAAATGGGGTGAGG	GGTTCACACCCATCACAAAC
			Trpm6	NM_153417.1	AAAGCCATGCGAGTTATCAGC	CTTCACAATGAAAACCTGCCC
			Atp12a	NM_138652.2	GCTAAGGCAACGCGCGTCCT	CTGTTTTCCGGCGCATACTGTGAC
			Trpv6	NM_022413.4	GGCCTCACAACCTCATTTAC	CTCAATGAGCAGTCTAACAATC
			Trpv5	NM_001007572.2	CTCCGCCTTCCATCGAAGTTC	GATGTCAGCTCCATGCTCAATG
			S100g	NM_009789.2	CCTGCAGAAATGAAGAGCATTTT	CTCCATCGCCATTCTTATCCA
			Calb1	NM_009788.4	AACTGACAGAGATGGCCAGGTTA	TGAACTCTTTCCCACACATTTTGAT
